# Supplementary material for: Exogenous monoterpenes mitigate H2O2-induced lipid damage but do not attenuate photosynthetic decline during water deficit in tomato
Source: J Exp Bot. 2023 Jun 5;74(17):5327–40. doi: 10.1093/jxb/erad219 (PMC10498030; doi:10.1093/jxb/erad219)
Supplement: erad219_suppl_Supplementary_Dataset_S1 [file erad219_suppl_supplementary_dataset_s1.xlsx]

## Sheet: SummaryMTs
Supplementary Dataset S1. A complete list of foliar monoterpene content (with standard deviation) of each compound and relative percentage of four treatments by days.
Day	Treatment	α-pinene			β-pinene			α-phellandrene			3-carene			α-terpinene			p-cymene			d-limonene			γ-terpinene			terpinolene			MT1			MT2			MT3			MT4			MT5			MT6			MT7
		Mean	SD		Mean	SD		Mean	SD		Mean	SD		Mean	SD		Mean	SD		Mean	SD		Mean	SD		Mean	SD		Mean	SD		Mean	SD		Mean	SD		Mean	SD		Mean	SD		Mean	SD		Mean	SD
0	0mM	0.0924315	0.0124212	0.0168328	0.052414	0.00704351	0.00954515	0.242381	0.0325716	0.0441401	0.950741	0.127763	0.17314	1.06427	0.143019	0.193815	0.200675	0.0269672	0.0365451	0.0856084	0.0115042	0.0155902	0.132427	0.0177958	0.0241164	1.08649	0.146005	0.197862	NA	NA	NA	NA	NA	NA	NA	NA	NA	NA	NA	NA	NA	NA	NA	0.181606	0.0244046	0.0330724	0.0937532	0.0125988	0.0170735
0	1.25mM	0.0387835	0.00521182	0.00623016	0.0542818	0.00729452	0.00871979	0.24854	0.0333993	0.0399252	1.11934	0.150419	0.17981	1.25341	0.168436	0.201347	0.238009	0.0319841	0.0382335	0.0994386	0.0133628	0.0159737	0.145888	0.0196048	0.0234354	1.24406	0.16718	0.199845	NA	NA	NA	NA	NA	NA	NA	NA	NA	NA	NA	NA	NA	NA	NA	0.206309	0.0277243	0.0331413	0.114514	0.0153886	0.0183954
0	2.5mM	0.0285595	0.00124986	0.0047391	0.0680169	0.00383972	0.0112865	0.0532561	0.0485029	0.00883718	1.06163	0.0707532	0.176164	1.19279	0.0795857	0.197928	0.22394	0.0143401	0.03716	0.104263	0.00628067	0.0173012	0.134637	0.00832614	0.0223413	1.09235	0.0728221	0.181262	NA	NA	NA	NA	NA	NA	NA	NA	NA	NA	NA	NA	0.110779	0.00671946	0.0183824	0.209403	0.0133612	0.0347479	0.118207	0.00721967	0.0196149
0	5mM	0.0537228	0.0028771	0.0104298	0.0446968	0.00226926	0.00867746	0.179514	0.0113483	0.0348509	0.899578	0.0598399	0.174644	1.01787	0.0678063	0.19761	0.205255	0.0130818	0.0398483	0.0838529	0.00490617	0.0162792	0.116973	0.00713661	0.0227092	1.02346	0.0681826	0.198695	NA	NA	NA	NA	NA	NA	NA	NA	NA	NA	NA	NA	NA	NA	NA	0.167932	0.0105683	0.0326024	0.0927548	0.00550566	0.0180074
2	0mM	0.0754358	0.00962883	0.0147135	0.048386	0.00412585	0.0094375	0.222431	0.0170819	0.0433843	0.895546	0.107008	0.174673	1.00731	0.126629	0.196472	0.197012	0.0339716	0.0384265	0.0823565	0.011996	0.0160633	0.113253	0.00185207	0.0220895	1.00003	0.0874201	0.195053	NA	NA	NA	NA	NA	NA	NA	NA	NA	NA	NA	NA	NA	NA	NA	0.169029	0.0171794	0.0329685	0.0896855	0.0127085	0.0174928
2	1.25mM	0.0414156	0.0139448	0.00480501	0.138507	0.0435179	0.0160695	0.136706	0.0879023	0.0158606	1.52045	0.405541	0.176401	1.70655	0.461662	0.197993	0.343039	0.0911748	0.0397991	0.147223	0.0424894	0.0170807	0.157091	0.0366029	0.0182256	1.42901	0.344329	0.165793	NA	NA	NA	0.0280482	0.0139169	0.00325413	0.0219244	0.0192137	0.00254366	NA	NA	NA	0.240997	0.0828654	0.0279602	0.338855	0.0970868	0.0393137	0.199282	0.0522127	0.0231206
2	2.5mM	0.0487288	0.0183902	0.00536256	0.135183	0.0531951	0.0148767	0.222781	0.236825	0.0245168	1.60399	0.73228	0.176517	1.79936	0.828381	0.198018	0.361746	0.165157	0.0398097	0.153714	0.0723098	0.0169161	0.173455	0.100474	0.0190885	1.56054	0.801769	0.171736	NA	NA	NA	0.0190935	0.0166866	0.00210122	NA	NA	NA	NA	NA	NA	0.2335	0.0807537	0.0256964	0.348463	0.143838	0.038348	0.202712	0.0900592	0.0223083
2	5mM	0.0456811	0.0470841	0.0035414	0.156393	0.148304	0.0121243	0.260793	0.166998	0.0202179	2.28149	0.23417	0.176871	2.52709	0.27118	0.195911	0.476686	0.0635731	0.0369549	0.186115	0.0638321	0.0144285	0.159523	0.138422	0.0123669	2.40454	0.519102	0.186411	0.0133554	0.0231323	0.00103537	0.0470696	0.0442711	0.00364905	0.0355753	0.0616182	0.00275796	0.021547	0.0373205	0.00167042	0.272836	0.25573	0.0211515	0.448695	0.164614	0.0347849	0.255932	0.101755	0.019841
3	0mM	0.0305552	0.0278101	0.00268846	0.123894	0.107986	0.0109011	0.183827	0.121057	0.0161744	1.98285	0.47722	0.174466	2.22502	0.525793	0.195773	0.446937	0.108961	0.0393247	0.16894	0.0800284	0.0148645	0.244533	0.0237229	0.0215157	2.11148	0.0536721	0.185784	NA	NA	NA	0.0356041	0.0319449	0.00313271	NA	NA	NA	NA	NA	NA	0.210923	0.185217	0.0185585	0.397554	0.168763	0.0349797	0.2506	0.0437512	0.0220496
3	1.25mM	0.0848247	0.00888995	0.00660142	0.219379	0.0336882	0.017073	0.161578	0.0214457	0.0125747	2.24881	0.264662	0.175012	2.51719	0.29149	0.195898	0.508164	0.0587986	0.0395475	0.215299	0.0232129	0.0167555	0.213844	0.0283502	0.0166422	2.04318	0.243474	0.159009	0.0264278	0.00347512	0.00205672	0.0649953	0.00743386	0.00505821	0.0327931	0.0293831	0.0025521	0.0174544	0.0302319	0.00135838	0.386233	0.046103	0.0300583	0.512698	0.0585158	0.0399003	0.290161	0.0348074	0.0225815
3	2.5mM	0.0543906	0.0237326	0.00474045	0.182367	0.0799401	0.0158943	0.222884	0.0640435	0.0194256	2.03079	0.953768	0.176995	2.27209	1.05852	0.198025	0.457049	0.210164	0.0398344	0.187392	0.086873	0.0163323	0.226159	0.117209	0.0197111	1.95856	0.963373	0.170699	NA	NA	NA	0.0301473	0.0126401	0.00262751	0.0434231	0.0614096	0.00378457	NA	NA	NA	0.312508	0.127774	0.0272369	0.44325	0.196146	0.0386318	0.275753	0.128516	0.0240334
3	5mM	0.0732889	0.0238999	0.00407558	0.258896	0.0651942	0.0143971	0.196983	0.103035	0.0109542	3.19632	0.767489	0.177747	3.58737	0.852466	0.199493	0.720963	0.169591	0.0400926	0.307868	0.0742054	0.0171204	0.315674	0.0732588	0.0175546	3.03854	0.755749	0.168972	NA	NA	NA	0.0652394	0.0369117	0.00362795	0	0	0	0.0211324	0.0366024	0.00117517	0.43669	0.125931	0.0242842	0.694267	0.165224	0.038608	0.39287	0.0932633	0.0218474
7	0mM	0.0386883	0.0547136	0.00486903	0.119611	0.117627	0.0150533	0.149144	0.0249394	0.0187702	1.39508	0.63419	0.175574	1.56467	0.703657	0.196917	0.312366	0.142428	0.039312	0.128366	0.0686944	0.0161552	0.149791	0.0290416	0.0188515	1.3812	0.369929	0.173828	0.012702	0.0179633	0.00159858	0.0303657	0.0429436	0.00382161	0.0389321	0.0550582	0.0048997	0.023762	0.0336046	0.00299051	0.187402	0.212534	0.0235851	0.288207	0.191781	0.0362717	0.17131	0.112462	0.0215599
7	1.25mM	0.0497702	0.047895	0.0049787	0.153864	0.107028	0.0153916	0.192779	0.101575	0.0192844	1.76682	0.580017	0.176742	1.9763	0.649826	0.197696	0.294103	0.251565	0.0294202	0.128537	0.106103	0.0128581	0.210918	0.0582764	0.021099	1.7226	0.419632	0.172318	0.0171623	0.0177706	0.00171681	0.0378235	0.0373046	0.00378363	0.0507019	0.05043	0.0050719	0.0208541	0.0361204	0.00208612	0.251424	0.201274	0.0251509	0.371528	0.174097	0.0371653	0.222531	0.0891363	0.0222606
7	2.5mM	0.0877884	0.0317222	0.00671747	0.221007	0.0915815	0.0169112	0.160475	0.0478794	0.0122793	2.27844	0.668847	0.174343	2.55535	0.754002	0.195533	0.515885	0.145638	0.0394749	0.218773	0.0680265	0.0167403	0.220043	0.0261768	0.0168374	2.04095	0.458469	0.156171	0.0214209	0.0302937	0.0016391	0.0649301	0.0356446	0.00496837	0.0730734	0.0589733	0.00559149	0.0375345	0.0530819	0.0028721	0.405262	0.204677	0.0310101	0.527516	0.185434	0.0403649	0.300841	0.09954	0.02302
7	5mM	0.110173	0.0356902	0.00652202	0.286543	0.0794781	0.0169627	0.21256	0.0599124	0.0125831	2.93374	0.759113	0.173671	3.28842	0.839082	0.194667	0.662378	0.16589	0.0392114	0.282282	0.0675451	0.0167105	0.275815	0.0618466	0.0163277	2.61667	0.625967	0.154901	0.0376883	0.0136022	0.00223107	0.0856248	0.0319474	0.0050688	0.0870719	0.0267812	0.00515447	0.0706129	0.0201322	0.00418014	0.525168	0.155926	0.0310889	0.684565	0.183111	0.0405248	0.389688	0.10759	0.0230687
[truncated: 26 more columns]
